# Supplementary material for: Modelling Transdermal Permeation of Volatiles from Complex Product Formulations
Source: Pharmaceutics. 2026 Feb 9;18(2):221. doi: 10.3390/pharmaceutics18020221 (PMC12943934; doi:10.3390/pharmaceutics18020221)
Supplement: Supplementary file 1 [file pharmaceutics-18-00221-s001.zip]

Archive with 1 entries (1 files):
- pharmaceutics-4078840-supplementary.pdf
